# Supplementary material for: Genome-Wide Association Studies on Chinese Wheat Cultivars Reveal a Novel Fusarium Crown Rot Resistance Quantitative Trait Locus on Chromosome 3BL
Source: Plants (Basel). 2024 Mar 15;13(6):856. doi: 10.3390/plants13060856 (PMC10974656; doi:10.3390/plants13060856)
Supplement: Supplementary file 1 [file plants-13-00856-s001.zip]

Archive with 2 entries (2 files):
- Suppl Figs.pptx
- Suppl Table.pdf
